# Supplementary material for: Methanogenic Archaea in the Pediatric Inflammatory Bowel Disease in Relation to Disease Type and Activity
Source: Int J Mol Sci. 2024 Jan 4;25(1):673. doi: 10.3390/ijms25010673 (PMC10779203; doi:10.3390/ijms25010673)
Supplement: Supplementary file 1 [file ijms-25-00673-s001.zip]

Archive with 1 entries (1 files):
- ijms-2776503-supplementary.pdf
